# Supplementary material for: Research on Grid Size Suitability of Gridded Population Distribution in Urban Area: A Case Study in Urban Area of Xuanzhou District, China
Source: PLoS One. 2017 Jan 25;12(1):e0170830. doi: 10.1371/journal.pone.0170830 (PMC5266320; doi:10.1371/journal.pone.0170830)
Supplement: S1 Dataset — (ZIP) [file pone.0170830.s001.zip]

Archive with 8 entries (7 files):
- The population distribution vector data of 15 communities in Xuanzhou District/
- The population distribution vector data of 15 communities in Xuanzhou District/Data description.txt
- The population distribution vector data of 15 communities in Xuanzhou District/The_population_distribution_vector_data_of_15_communities_in_Xuanzhou_District.dbf
- The population distribution vector data of 15 communities in Xuanzhou District/The_population_distribution_vector_data_of_15_communities_in_Xuanzhou_District.prj
- The population distribution vector data of 15 communities in Xuanzhou District/The_population_distribution_vector_data_of_15_communities_in_Xuanzhou_District.sbn
- The population distribution vector data of 15 communities in Xuanzhou District/The_population_distribution_vector_data_of_15_communities_in_Xuanzhou_District.sbx
- The population distribution vector data of 15 communities in Xuanzhou District/The_population_distribution_vector_data_of_15_communities_in_Xuanzhou_District.shp
- The population distribution vector data of 15 communities in Xuanzhou District/The_population_distribution_vector_data_of_15_communities_in_Xuanzhou_District.shx
