# Supplementary material for: Research on Grid Size Suitability of Gridded Population Distribution in Urban Area: A Case Study in Urban Area of Xuanzhou District, China
Source: PLoS One. 2017 Jan 25;12(1):e0170830. doi: 10.1371/journal.pone.0170830 (PMC5266320; doi:10.1371/journal.pone.0170830)
Supplement: S1 Dataset — (ZIP) [file pone.0170830.s001.zip › The population distribution vector data of 15 communities in Xuanzhou District/Data description.txt]

(1)The population distribution vector data of 15 communities in Xuanzhou District are available by ArcGIS software.
(2)The data is from Resources and Environmental Scientific Data Center (RESDC), Chinese Academy of Sciences (CAS). It shows the spatial distribution of resident population at residential building scale in 2015.
(3)The field name "popdensity" in the data represents the population density (unit: persons per 100 square meter).
(4)Geographic coordinate system of the data: GCS_WGS_1984.
